# Supplementary material for: Substituted Piperazines as Novel Potential Radioprotective Agents
Source: Molecules. 2020 Jan 25;25(3):532. doi: 10.3390/molecules25030532 (PMC7038073; doi:10.3390/molecules25030532)
Supplement: Supplementary file 1 [file molecules-25-00532-s001.zip]

Archive with 2 entries (2 files):
- Supplementary data_Table_S1-S3.docx
- Suplementary data Suppl. Scheme S1-S6.doc
